# Supplementary material for: Promising Markers of Inflammatory and Gut Dysbiosis in Patients with Post-COVID-19 Syndrome
Source: J Pers Med. 2023 Jun 8;13(6):971. doi: 10.3390/jpm13060971 (PMC10302977; doi:10.3390/jpm13060971)
Supplement: Supplementary file 1 [file jpm-13-00971-s001.zip]

Archive with 3 entries (3 files):
- Supplementary S1. Operating Instructions.pdf
- Supplementary S2. Questionnaire for COVID-19 Survivors on Admission.pdf
- Supplementary Tables S1-S6 (REVISED).pdf
